# Supplementary material for: V-Porphyrins Encapsulated or Supported on Siliceous Materials: Synthesis, Characterization, and Photoelectrochemical Properties
Source: Materials (Basel). 2022 Oct 25;15(21):7473. doi: 10.3390/ma15217473 (PMC9658604; doi:10.3390/ma15217473)
Supplement: Supplementary file 1 [file materials-15-07473-s001.zip]

Archive with 1 entries (1 files):
- materials-1963360-supplementary.pdf
